# Supplementary material for: Mind the Clinic-Community Gap: Re-evaluation of Test Performance and False Positive Results in Community-Wide Tuberculosis Screening
Source: J Infect Dis. 2025 May 23;232(2):e242–6. doi: 10.1093/infdis/jiaf268 (PMC12349932; doi:10.1093/infdis/jiaf268)
Supplement: jiaf268_Supplementary_Data [file jiaf268_supplementary_data.zip]

Archive with 2 entries (2 files):
- Veeken2025_AppendixForReviewers.pdf
- Veeken2025_SupplementaryMaterial.pdf
